# Supplementary material for: A novel deep-learning approach for robust identification of plant diseases
Source: PLoS One. 2026 Jul 16;21(7):e0353374. doi: 10.1371/journal.pone.0353374 (PMC13374922; doi:10.1371/journal.pone.0353374)
Supplement: S1 File — (XLSX) [file pone.0353374.s001.xlsx]

## Sheet: Tables
Dataset used (third-party data)	URL	DOI
	https://data.mendeley.com/datasets/s973cz2jcd/1	10.17632/s973cz2jcd.1
Table 4
	fold 1	fold 2	fold 3	fold 4	fold 5	MEAN (without Gaussian filter)		fold 1	fold 2	fold 3	fold 4	fold 5	MEAN (with Gaussian filter)
Accuracy	0.9947	0.9875	0.9911	0.9964	0.9911	0.9922	Accuracy	0.9982	0.9982	1	1	0.9964	0.9986
Balanced Accuracy	0.9946	0.9872	0.9916	0.9967	0.9912	0.9923	Balanced Accuracy	0.9983	0.9984	1	1	0.9965	0.9986
True Positive Rate	0.9946	0.9875	0.9911	0.9964	0.9911	0.9921	True Positive Rate	0.9982	0.9982	1	1	0.9964	0.9986
True Negative Rate	0.9987	0.9969	0.9978	0.9991	0.9978	0.9981	true Negative Rate	0.9996	0.9996	1	1	0.9991	0.9996
Positive Predictive Value	0.9947	0.9875	0.9911	0.9964	0.9911	0.9922	Positive Predictive Value	0.9982	0.9982	1	1	0.9964	0.9986
Negative Predictive Value	0.9987	0.9969	0.9977	0.9991	0.9978	0.9980	Negative Predictive Value	0.9995	0.9995	1	1	0.9991	0.9996
Cohens Kappa	0.9933	0.9844	0.9888	0.9955	0.9888	0.9902	Cohens Kappa	0.9978	0.9978	1	1	0.9955	0.9982
F1-score	0.9947	0.9875	0.9911	0.9964	0.9911	0.9922	F1-score	0.9982	0.9982	1	1	0.9964	0.9986
Table 5
	Balanced Accuracy (%)	Training time	Mean test time per image (ms)		fold 1	fold 2	fold 3	fold 4	fold 5
ResNet50	94.57	1h 19m 21s	60.68		96.33	93.05	94.08	95.48	93.89
VGG19	98.81	1h 26m 9s	55.45		98.42	99.16	98.29	99.11	99.09
Inception V3	97.06	1h 26m 5s	63.01		95.24	97.11	97.53	98.17	97.27
Xception	98.80	1h 24min 48s	59.07		94.52	100.00	99.64	99.82	100.00
EfficientNetB0	98.53	1h 36min 11s	60.67		92.84	100.00	99.82	100.00	100.00
VGG16	99.23	1h 16m 26s	55.66		99.46	98.72	99.16	99.67	99.12
Table 6
	fold 1	fold 2	fold 3	fold 4	fold 5	AVG
Accuracy	0.9982	0.9982	1	1	0.9964	0.9986
Balanced Accuracy	0.9983	0.9984	1	1	0.9965	0.9986
True Positive Rate	0.9982	0.9982	1	1	0.9964	0.9986
true Negative Rate	0.9996	0.9996	1	1	0.9991	0.9996
Positive Predictive Value	0.9982	0.9982	1	1	0.9964	0.9986
Negative Predictive Value	0.9995	0.9995	1	1	0.9991	0.9996
Cohens Kappa	0.9978	0.9978	1	1	0.9955	0.9982
F1-score	0.9982	0.9982	1	1	0.9964	0.9986
Table 7
	fold 1	fold 2	fold 3	fold 4	fold 5	AVG	Standard Deviation
Black leaf spot	100	100	100	100	100	100	0.00
Downy Mildew	99.17	100	100	100	100	99.83	0.37
Fresh leaf	100	99.18	100	100	99.19	99.67	0.45
Mosaic virus	100	100	100	100	99.08	99.82	0.41
Flea beetle	100	100	100	100	100	100	0.00
Table 8
	Configuration	Balanced Accuracy (%)		fold 1	fold 2	fold 3	fold 4	fold 5
Gaussian Filter	kernel size = 7	99.86		99.82	99.82	100.00	100.00	99.64
Median Filter	kernel size = 5	99.59		99.45	99.46	100.00	99.43	99.61
Bilateral Filter	diameter = 9	99.44		99.67	99.47	99.33	99.29	99.46
Contrast Normalization	clip limit 0.5	99.32		99.49	98.81	98.95	99.33	100.00
Color Correction	correction strength = 0.4	99.52		99.49	99.65	99.16	99.28	100.00
Figure 5
	fold 1							fold 2							fold 3								fold 4								fold 5
Radish Black leaf spot	106	0	0	0	0		Radish Black leaf spot	103	0	1	0	1		Radish Black leaf spot		105	0	0	0	0		Radish Black leaf spot		105	0	0	0	0		Radish Black leaf spot		103	2	0	0	0
Radish Downy mildew	0	120	0	1	0		Radish Downy mildew	1	118	0	0	1		Radish Downy mildew		1	118	0	0	1		Radish Downy mildew		0	120	0	0	0		Radish Downy mildew		2	117	0	1	0
Radish Fresh leaf	0	0	122	0	0		Radish Fresh leaf	0	0	123	0	0		Radish Fresh leaf		2	0	121	0	0		Radish Fresh leaf		2	0	121	0	0		Radish Fresh leaf		0	0	122	0	0
Radish Mosaic virus	0	1	0	108	0		Radish Mosaic virus	0	2	0	107	0		Radish Mosaic virus		0	0	0	109	1		Radish Mosaic virus		0	0	0	110	0		Radish Mosaic virus		0	0	0	110	0
Radish flea beetle	1	0	0	0	102		Radish flea beetle	0	1	0	0	102		Radish flea beetle		0	0	0	0	102		Radish flea beetle		0	0	0	0	102		Radish flea beetle		0	0	0	0	103
	Radish Black leaf spot	Radish Downy mildew	Radish Fresh leaf	Radish Mosaic virus	Radish flea beetle			Radish Black leaf spot	Radish Downy mildew	Radish Fresh leaf	Radish Mosaic virus	Radish flea beetle			Radish Black leaf spot	Radish Downy mildew	Radish Fresh leaf	Radish Mosaic virus	Radish flea beetle				Radish Black leaf spot	Radish Downy mildew	Radish Fresh leaf	Radish Mosaic virus	Radish flea beetle				Radish Black leaf spot	Radish Downy mildew	Radish Fresh leaf	Radish Mosaic virus	Radish flea beetle
Figure 6
	fold 1							fold 2							fold 3								fold 4								fold 5
Radish Black leaf spot	105	0	0	0	0		Radish Black leaf spot	106	0	0	0	0		Radish Black leaf spot		105	0	0	0	0		Radish Black leaf spot		105	0	0	0	0		Radish Black leaf spot		105	0	0	0	0
Radish Downy mildew	0	120	0	0	1		Radish Downy mildew	0	120	0	0	0		Radish Downy mildew		0	120	0	0	0		Radish Downy mildew		0	120	0	0	0		Radish Downy mildew		0	120	0	0	0
Radish Fresh leaf	0	0	123	0	0		Radish Fresh leaf	1	0	121	0	0		Radish Fresh leaf		0	0	122	0	0		Radish Fresh leaf		0	0	123	0	0		Radish Fresh leaf		0	1	122	0	0
Radish Mosaic virus	0	0	0	110	0		Radish Mosaic virus	0	0	0	110	0		Radish Mosaic virus		0	0	0	110	0		Radish Mosaic virus		0	0	0	109	0		Radish Mosaic virus		0	1	0	108	0
Radish flea beetle	0	0	0	0	102		Radish flea beetle	0	0	0	0	102		Radish flea beetle		0	0	0	0	103		Radish flea beetle		0	0	0	0	103		Radish flea beetle		0	0	0	0	103
	Radish Black leaf spot	Radish Downy mildew	Radish Fresh leaf	Radish Mosaic virus	Radish flea beetle			Radish Black leaf spot	Radish Downy mildew	Radish Fresh leaf	Radish Mosaic virus	Radish flea beetle			Radish Black leaf spot	Radish Downy mildew	Radish Fresh leaf	Radish Mosaic virus	Radish flea beetle				Radish Black leaf spot	Radish Downy mildew	Radish Fresh leaf	Radish Mosaic virus	Radish flea beetle				Radish Black leaf spot	Radish Downy mildew	Radish Fresh leaf	Radish Mosaic virus	Radish flea beetle
Figure 7
	3x3		5x5		7x7		9x9		11x11
	Accuracy	Balanced Accuracy	Accuracy	Balanced Accuracy	Accuracy	Balanced Accuracy	Accuracy	Balanced Accuracy	Accuracy	Balanced Accuracy
	99.75	99.76	99.82	99.83	99.86	99.86	99.75	99.75	99.71	99.73
